# Supplementary material for: Straightforward Patterning of Functional Polymers by Sequential Nanosecond Pulsed Laser Irradiation
Source: Nanomaterials (Basel). 2021 Apr 27;11(5):1123. doi: 10.3390/nano11051123 (PMC8146350; doi:10.3390/nano11051123)
Supplement: Supplementary file 1 [file nanomaterials-11-01123-s001.zip]

Archive with 1 entries (1 files):
- nanomaterials-1184003-supplementary.mp4
